# Supplementary material for: Genome-Wide Identification, Molecular Evolution, and Expression Divergence of Aluminum-Activated Malate Transporters in Apples
Source: Int J Mol Sci. 2018 Sep 18;19(9):2807. doi: 10.3390/ijms19092807 (PMC6163302; doi:10.3390/ijms19092807)
Supplement: Supplementary file 1 [file ijms-19-02807-s001.zip]

Archive with 3 entries (2 files):
- Supplimentary/Fig.S1.tif
- Supplimentary/Table S1-S4.xlsx
- Supplimentary/
