# Supplementary material for: Genome-Wide Identification, Molecular Evolution, and Expression Divergence of Aluminum-Activated Malate Transporters in Apples
Source: Int J Mol Sci. 2018 Sep 18;19(9):2807. doi: 10.3390/ijms19092807 (PMC6163302; doi:10.3390/ijms19092807)
Supplement: Supplementary file 1 [file ijms-19-02807-s001.zip › Supplimentary/Table S1-S4.xlsx]

## Sheet: Table S1
Table S1 Primer sequences used for quantitative real-time PCR.
	Accession No.	Forward primer (5’-3’)	Reverse primer (5’-3’)
	MD13G1044400	GCTTCCGAAGATTCTCCGA	GATGGAATACTGGCTGGCAT
	MD16G1045200	GCAATTCTCACTGTCGTCGT	GCTTGGCGTAACTAGCACAA
	MD16G1045000	TTCGTGATGAACTCCAGCG	AGTTCCTCTGCTGCCTCATG
	MD06G1214800	CCGATCAGTCTCTGACCGAA	CGCTCCTATGCTGAACTCGA
	MD14G1225700	GGAGAAGAGAGAGCGCTTGC	TTCTCGGATCGGATTGACC
	MD06G1032000	TACACCATTGCCATAGGCTG	CGCAGAGTTTCATGGTTTCA
	MD16G1276700	GTTAGCTGGATCATTGGCCT	CAACGCGGTAGCTTGACAC
	MD07G1153600	TATGGTTGGAGGATTGGTGC	CCACAACAGTCATATCCGCC
	MD14G1135700	GGTGCCATGATCTTCATCCT	CGTCTAAGGAATTGGCAAGC
	MD06G1114500	CTTCCTTGTGCGCTGTCATA	GACCCCAAAACGCATTTGTA
	MD13G1044200	AGGCTCCGGAGACATACTCA	TTCCTTCATCACTCCATCGC
	MD14G1039500	GGCCTTGGAGCTACTCACAT	GATCATGCAGGTTCCTCCAC
	MD12G1040500	CGATGGTATTGGTGTTGCAG	TGGGTTCTCCTTTCACTCCA
	MD03G1155400	CGTCTATAACGGCCTTGGTG	AATGTCACCGATGCAGCTAG
	MD11G1173000	GGCAAGGTGATGAACAAGGT	AGAATAGCCCACATGGCAGT
	MD03G1155200	GGAATGTAACTCGCCAATGC	TGTGAAGTTCTGCTGCTGATG
	MD03G1155500	TTGGTGTCTCTGCAATGTGG	GTAGGAAGACGAAGACGCCA
	MD14G1116200	GAAGGAGAAGGAGGAGGAGG	CATGATGGCAACAGTGAGGA
	MD06G1096000	TGCTGACGTTGTTGTGAACC	GATGGCGTTCTCCGGTATC
	MD14G1135900	GGATCAGTTATTCGACCTGGC	GGCCATGGATTCTTCTGTTG
	MD03G1266500	AGCATCAAGGTTGGAGTTGC	GATGAATACAGCGTGGCCTT
	MD11G1287000	CCGTGATAACTATTCCGGCA	CGACGACGGTCATTATAGCC
	MD11G1287100	GCAAGTCGGTGTTGAACTCC	GGCTCCATGCAAGTGTCAAT
	MD00G1017600	CGACAATCGTCATTGGAAGC	TTGGCCATGATTTCTTCCTT
	MD00G1049200	CCAGCAGTTCGTGATCAGGA	GGCAGTGTCACCAAGACCAT

## Sheet: Table S2
Table S2. Estimation of ω values of MdALMT genes using the ML method. The ω value higher than one is highlighted in black bold.
	MD00G1017600	NA
	MD00G1049200	0.17	NA
	MD03G1155200	0.35	0.21	NA
	MD03G1155400	0.16	0.33	0.21	NA
	MD03G1155500	0.21	0.22	0.93	0.21	NA
	MD03G1266500	0.31	0.37	0.32	0.35	0.35	NA
	MD06G1032000	0.35	0.28	0.28	0.27	0.34	0.23	NA
	MD06G1096000	0.43	0.42	0.38	0.41	0.43	0.38	0.32	NA
	MD06G1114500	0.27	0.21	0.23	0.2	0.16	0.33	0.24	0.38	NA
	MD06G1214800	0.35	0.38	0.32	0.35	0.39	0.38	0.33	0.27	0.29	NA
	MD07G1153600	0.33	0.25	0.3	0.23	0.27	0.32	0.24	0.36	0.19	0.31	NA
	MD11G1173000	0.18	0.8	0.21	0.36	0.22	0.37	0.29	0.42	0.21	0.39	0.25	NA
	MD11G1287000	0.28	0.38	0.32	0.35	0.31	0.32	0.23	0.36	0.33	0.36	0.31	0.38	NA
	MD11G1287100	0.28	0.37	0.33	0.36	0.3	0.34	0.23	0.33	0.33	0.36	0.32	0.37	0.29	NA
	MD12G1040500	0.16	0.13	0.28	0.12	0.16	0.31	0.26	0.36	0.16	0.34	0.2	0.13	0.31	0.33	NA
	MD13G1044200	0.38	0.42	0.35	0.41	0.38	0.33	0.32	0.27	0.29	0.16	0.31	0.43	0.33	0.33	0.36	NA
	MD13G1044400	0.33	0.34	0.31	0.33	0.34	0.32	0.29	0.32	0.34	0.16	0.49	0.35	0.37	0.35	0.37	0.11	NA
	MD14G1039500	0.17	0.13	0.21	0.12	0.17	0.31	0.29	0.39	0.18	0.35	0.2	0.13	0.32	0.33	0.29	0.36	0.35	NA
	MD14G1116200	0.36	0.4	0.36	0.4	0.23	0.39	0.33	0.25	0.34	0.25	0.34	0.4	0.38	0.35	0.39	0.28	0.31	0.42	NA
	MD14G1135700	0.24	0.22	0.23	0.2	0.12	0.34	0.25	0.41	0.27	0.31	0.16	0.22	0.33	0.33	0.18	0.31	0.42	0.18	0.38	NA
	MD14G1135900	0.23	0.21	0.23	0.2	0.12	0.32	0.25	0.38	0.32	0.31	0.17	0.22	0.31	0.32	0.17	0.31	0.36	0.18	0.36	0.55	NA
	MD14G1225700	0.33	0.39	0.33	0.36	0.4	0.37	0.32	0.26	0.28	0.15	0.3	0.4	0.36	0.35	0.34	0.21	0.23	0.36	0.27	0.31	0.3	NA
	MD16G1045000	0.36	0.41	0.37	0.41	0.42	0.33	0.31	0.26	0.29	0.12	0.31	0.42	0.33	0.33	0.37	0.29	0.16	0.36	0.29	0.31	0.31	0.08	NA
	MD16G1045200	0.38	0.41	0.38	0.38	0.42	0.31	0.33	0.23	0.34	0.13	0.32	0.42	0.33	0.32	0.35	0.13	0.27	0.35	0.25	0.38	0.36	0.15	0.13	NA
	MD16G1276700	0.26	0.27	0.25	0.26	0.34	0.22	0.2	0.31	0.23	0.32	0.24	0.29	0.21	0.2	0.26	0.3	0.29	0.28	0.32	0.24	0.24	0.33	0.29	0.33	NA
		MD00G1017600	MD00G1049200	MD03G1155200	MD03G1155400	MD03G1155500	MD03G1266500	MD06G1032000	MD06G1096000	MD06G1114500	MD06G1214800	MD07G1153600	MD11G1173000	MD11G1287000	MD11G1287100	MD12G1040500	MD13G1044200	MD13G1044400	MD14G1039500	MD14G1116200	MD14G1135700	MD14G1135900	MD14G1225700	MD16G1045000	MD16G1045200	MD16G1276700

## Sheet: Table S3
Table S3. Estimation of ω values of ALMT gene using the ML method. The ω value higher than one is highlighted in black bold.
	MD00G1017600
	MD00G1049200	NA																																								Bras_T07392
	MD03G1155200	NA	NA																																							Bras_T09704	NA
	MD03G1155400	NA	NA	NA																								Bras_T01718														MD03G1266500	0.24	0.43
	MD03G1155500	NA	NA	NA	NA																							MD06G1114500	0.28													MD06G1032000	0.17	0.25	NA
	MD11G1173000	NA	NA	NA	NA	NA																						MD07G1153600	0.31	NA												MD11G1287000	0.14	0.41	NA	NA
	PCP001124.1	0.38	0.24	0.58	0.29	0.3	0.24																					MD14G1135700	0.25	NA	NA											MD11G1287100	0.21	0.44	NA	NA	NA
	PCP007579.1	0.24	0.41	0.23	0.29	0.24	0.57	NA																				MD14G1135900	0.29	NA	NA	NA										MD16G1276700	0.15	0.24	NA	NA	NA	NA
	PCP020479.1	0.29	0.21	0.37	0.2	0.25	0.22	NA	NA									Bras_T07589										PCP005103.1	0.4	0.19	0.3	0.35	0.37									PCP000124.1	0.18	0.3	0.23	0.58	0.24	0.23	0.28
	PCP026956.1	0.27	0.25	0.26	0.22	0.86	0.26	NA	NA	NA								MD12G1040500	0.36									PCP011751.1	0.24	0.22	0.66	0.18	0.21	NA								PCP005146.1	0.23	0.43	0.34	0.25	0.47	0.33	0.23
	PCP042941.1	0.24	0.35	0.24	0.27	0.21	0.37	NA	NA	NA	NA							MD14G1039500	0.33	NA								PCP024720.1	0.28	0.34	0.27	0.46	0.25	NA	NA							PCP005147.1	0.23	0.43	0.33	0.24	0.28	0.28	0.22
	Prupe.6G144000.1	0.31	0.24	0.32	0.26	0.3	0.25	0.37	0.24	0.25	0.27	0.28						PCP001703.1	0.35	0.35	0.34							PCP024721.1	0.22	0.34	0.25	0.39	0.54	NA	NA	NA						PCP019392.1	0.2	0.39	0.35	0.21	0.34	0.35	0.2
	Prupe.6G144100.1	0.18	0.25	0.25	0.61	0.2	0.26	0.23	0.23	1.16	0.21	0.19	NA					PCP004274.1	0.41	0.73	0.73	NA						Prupe.2G192500.1	0.26	0.25	0.39	0.24	0.25	0.27	0.3	0.29	0.24					PCP020367.1	0.11	0.27	0.23	0.19	0.23	0.23	0.14
	Prupe.6G144200.1	0.29	0.29	0.27	0.27	0.34	0.3	0.28	0.3	0.26	0.29	0.27	NA	NA				Prupe.7G094400.1	0.34	0.24	0.24	0.28	0.26	NA				Prupe.5G127200.1	0.24	0.2	0.25	0.24	0.22	0.21	0.2	0.23	0.21	NA				Prupe.5G040200.1	0.22	0.28	0.22	0.16	0.24	0.26	0.15
	Subgroup I	MD00G1017600	MD00G1049200	MD03G1155200	MD03G1155400	MD03G1155500	MD11G1173000	PCP001124.1	PCP007579.1	PCP020479.1	PCP026956.1	PCP042941.1	Prupe.6G144000.1	Prupe.6G144100.1	Prupe.6G144200.1			Subgroup II	Bras_T07589	MD12G1040500	MD14G1039500	PCP001703.1	PCP004274.1	Prupe.7G094400.1				Subgroup III	Bras_T01718	MD06G1114500	MD07G1153600	MD14G1135700	MD14G1135900	PCP005103.1	PCP011751.1	PCP024720.1	PCP024721.1	Prupe.2G192500.1	Prupe.5G127200.1			Subgroup IV	Bras_T07392	Bras_T09704	MD03G1266500	MD06G1032000	MD11G1287000	MD11G1287100	MD16G1276700
[truncated: 31 more columns]

## Sheet: Sheet4
Table S4 Expression levels of MdALMT genes in five different tissues from apple
Gene ID	values
	Flower	Root	Leaf	Fruit	Stem
MD13G1044400	1.10915	0.230111	0.0224127	0.0083269	0.532334
MD14G1135900	0	0	0	0	0
MD11G1287000	0	0	0	0	0
MD16G1045200	2.00167	0	0.0472601	3.10199	0.0306007
MD16G1045000	0	0	0	0	0
MD13G1044200	0.162594	0	0.0473612	0	0.0396457
MD03G1266500	0	0	0	0	0
MD00G1017600	0	0	0	0	0
MD06G1214800	0.318177	0.279021	0.265824	0.0150796	0.0403295
MD14G1225700	0	0	0	0	0
MD06G1032000	0	0	0.0308933	0	0.0307243
MD16G1276700	0	0	0	0	0
MD06G1114500	0	3.35746	0.435197	0	0.285843
MD14G1135700	0	0	0.0164168	0.000753397	0.0159909
MD07G1153600	0.279485	0	0.0182118	0	0.0626079
MD11G1287100	0	0	0	0	0
MD14G1039500	0.144119	1.01064	0.307713	0.000690018	0.0332351
MD12G1040500	0	0	0.00964278	0	0.0200716
MD03G1155400	0	11.0202	0	0	0
MD11G1173000	1.06455	1.65511	2.7567	1.73042	1.03042
MD06G1096000	0	0	0	0	0
MD00G1049200	0	0	0	0	0
MD03G1155200	0.00513328	0.69192	0.0581127	0.000836795	0.0177077
MD03G1155500	0	0	0	0	0
MD14G1116200	0.0366386	0.552768	0.247518	0.252253	1.03504
